# Supplementary material for: Evolution of microgastropods (Ellobioidea, Carychiidae): integrating taxonomic, phylogenetic and evolutionary hypotheses
Source: BMC Evol Biol. 2013 Jan 23;13:18. doi: 10.1186/1471-2148-13-18 (PMC3558328; doi:10.1186/1471-2148-13-18)
Supplement: Additional file 4 — Table *.xlsx. Non-native Carychium populations in North America. Locality information and literature sources for non-native Carychium populations (based on morphospecies IDs) in North America are listed. Specimens from localities indicated by an asterisk (*) are validated by DNA barcoding as the respective Carychium species [111-116]. [file 1471-2148-13-18-S4.xlsx]

## Sheet: Tabelle1
taxon	locality	literature
Carychium tridentatum	*Canada, British Columbia, Vancouver, Queen Elizabeth Park	[23, 111]
	(49.28, -123.12)
	USA, Washington, Seattle, Ravenna Park	[111]
Carychium minimum	*USA, NY, Tompkins County, Beebe Lake on Cornell Campus	[23, 27]
	(42.4494, -76.4758)
	*USA, NY, Tompkins County, near Buttermilk Falls State Park off route 96B	[23, 27]
	(42.4008, -76.5047)
	USA, California, San Francisco, Golden Gate Park	[112]
	USA, California, Oakland, Lake Merritt	[112]
	Canada, British Columbia, Vancouver Island, Cobble Hill, retail nursery	[113]
	Ontario, Brant County, Grand River, 3 km SSW of Glen Morris	[114]
	(43.2533, -80.3545)
	Ontario, Brant County, Brantford, Grand River	[114]
	(43.1041, -80.2589)
	*USA, Pennsylvania, Pittsburgh, Schenley Park, Panther Hollow Lake	[23, 26]
	(40.4367, -79.9480)
	USA, New York, Cortland Co., Tioughnioga River	R. Forsyth, pers. comm. and [115]
	Canada, east of Toronto, Durham Regional Municipality, Port Whitby	R. Forsyth, pers. comm.
	USA, California, Los Angeles, Griffith Park	[111]
C. minimum or C. tridentatum	Massachusetts, Quincy, Norfolk Downs, from greenhouse	[116]
	(42.27222, -71.02083)
