# Supplementary material for: Evolution of microgastropods (Ellobioidea, Carychiidae): integrating taxonomic, phylogenetic and evolutionary hypotheses
Source: BMC Evol Biol. 2013 Jan 23;13:18. doi: 10.1186/1471-2148-13-18 (PMC3558328; doi:10.1186/1471-2148-13-18)
Supplement: Additional file 5 — Table *.xlsx. BOLD barcode identifier (COI) and NCBI accession numbers (16S and H3). EL = evolutionary lineage; # = specimen number. 1 type locality population, regarded as C. costaricanum. 2 cave population from region mentioned in phenotype description of Z. isselianum. 3 type locality population of Z. spelaeum schmidti. 4 cave population of Z. suarezi from cave locality mentioned in phenotype description, 5 H3 sequence of #152 upon request (too short for GenBank deposition). [file 1471-2148-13-18-S5.xlsx]

## Sheet: Tabelle1
morphospecies	EL	#	COI	16S	H3
Carychium O.F. Müller, 1774
C. clappi	C1	1	BARCA031-10	KC206177	KC206189
Hubricht, 1959	C1	2	BARCA027-10
	C1	3	BARCA028-10	KC206164	KC206202
	C1	4	BARCA029-10
C. exiguum	C2	5	BARCA041-10	KC206155	KC206211
Say, 1822	C2	6	BARCA042-10
	C2	7	BARCA043-10	KC206154	KC206212
C. exile	C3	8	BARCA049-10	KC206098	KC206267
H. C. Lea, 1842	C3	9	BARCA050-10
	C3	10	BARCA051-10
	C3	11	BARCA047-10
	C3	12	BARCA048-10	KC206157	KC206209
	C3	13	BARCA044-10	KC206156	KC206210
	C3	14	BARCA045-10
	C3	15	BARCA046-10
C. exile mexicanum	C1	16	BARCA014-10
Pilsbry, 1891	C1	17	BARCA015-10
	C1	18	BARCA019-10
	C1	19	BARCA020-10	KC206147	KC206219
	C1	20	BARCA127-12
	C4	21	BARCA128-12
C. floridanum	C5	22	BARCA032-10
Clapp, 1918	C5	23	BARCA033-10
	C5	24	BARCA034-10	KC206144	KC206222
	C5	25	BARCA035-10
	C5	26	BARCA037-10	KC206143	KC206223
C. cf. schlickumi	C6	27	BARCA129-12	KC206101	KC206264
Strauch, 1977	C6	28	BARCA130-12	KC206100	KC206265
	C6	29	BARCA131-12
C. ibazoricum	C7	30	BARCA074-10	KC206181	KC206185
Bank & Gittenberger, 1985	C7	31	BARCA072-10
	C7	32	BARCA073-10	KC206180	KC206186
	C7	33	BARCA132-12
	C7	34	BARCA133-12
C. lederi O. Boettger, 1880	C8	35	BARCA134-12
C. mexicanum	C9	36	BARCA038-10	KC206146	KC206220
Pilsbry, 1891	C9	37	BARCA039-10	KC206145	KC206221
	C9	38	BARCA040-10
	C10	39	BARCA135-12	KC206141	KC206225
	C10	40	BARCA136-12	KC206140	KC206226
C. mexicanum costaricanum	C111	41	BARCA137-12	KC206123	KC206243
Von Martens, 1898	C111	42	BARCA138-12	KC206122	KC206244
	C111	43	BARCA139-12
	C111	44	BARCA140-12	KC206112	KC206253
	C111	45	BARCA141-12
	C12	46	BARCA142-12
	C12	47	BARCA143-12	KC206105	KC206260
	C12	48	BARCA144-12	KC206104	KC206261
	C13	49	BARCA145-12	KC206107	KC206258
	C13	50	BARCA146-12	KC206106	KC206259
	C13	51	BARCA147-12
	C13	52	BARCA148-12
C. minimum	C14	53	BARCA069-10	KC206174	KC206192
O.F. Müller, 1774	C14	54	PHYCA044-11	KC206173	KC206193
	C14	55	BARCA064-10	KC206170	KC206196
C. nannodes	C15	56	BARCA099-10	KC206176	KC206190
G.H. Clapp, 1905	C15	57	BARCA100-10	KC206165	KC206201
	C15	58	BARCA149-12	KC206142	KC206224
C. nipponense	C16	59	BARCA150-12	KC206130	KC206236
Pilsbry & Hirase, 1904	C16	60	BARCA151-12	KC206132	KC206234
C. noduliferum	C17	61	BARCA152-12	KC206129	KC206237
Reinhardt, 1877	C17	62	BARCA153-12	KC206131	KC206235
	C18	63	BARCA154-12	KC206133	KC206233
	C19	64	BARCA155-12	KC206139	KC206227
C. occidentale	C20	65	BARCA054-10	KC206168	KC206198
Pilsbry, 1891	C20	66	BARCA055-10
	C20	67	BARCA058-10
	C20	68	BARCA059-10
	C20	69	BARCA061-10	KC206167	KC206199
C. cf. pessimum	C21	70	BARCA094-10
Pilsbry, 1902	C21	71	BARCA095-10
	C21	72	BARCA096-10	KC206149	KC206217
	C21	73	BARCA097-10
	C21	74	BARCA098-10	KC206148	KC206218
	C22	75	BARCA156-12	KC206138	KC206228
C. stygium	C1	76	BARCA021-10	KC206096	KC206269
Call, 1897	C1	77	BARCA022-10
	C1	78	BARCA025-10	KC206175	KC206191
	C1	79	BARCA026-10
C. tridentatum	C23	80	PHYCA593-11	KC206166	KC206200
(Risso, 1826)	C23	81	BARCA081-10	KC206172	KC206194
	C23	82	BARCA079-10	KC206171	KC206195
Carychium sp. 1	C23	83	BARCA084-10
	C23	84	BARCA091-10	KC206169	KC206197
	C23	85	BARCA157-12
	C23	86	BARCA158-12
	C23	87	BARCA159-12	KC206134	KC206232
	C23	88	BARCA160-12	KC206124	KC206242
	C23	89	BARCA161-12
Carychium sp. 2	C24	90	BARCA162-12
	C24	91	BARCA163-12
	C24	92	BARCA164-12
	C24	93	BARCA165-12
	C24	94	BARCA166-12
Carychium sp. 3	C25	95	BARCA167-12	KC206103	KC206262
	C25	96	BARCA168-12
	C25	97	BARCA169-12	KC206102	KC206263
Zospeum Bourguignat, 1856
Z. alpestre kupitzense	Z1	98	BARCA125-10	KC206150	KC206216
A. Stummer, 1984	Z1	99	BARCA126-10
Z. cf. biscaiense Gómez & Prieto, 1983	Z2	100	BARCA170-12
Z. exiguum	Z3	101	BARCA115-10	KC206163	KC206203
Kusčer, 1932	Z3	102	BARCA116-10
	Z3	103	BARCA117-10
	Z3	104	BARCA118-10	KC206162	KC206204
	Z3	105	BARCA119-10
Z. frauenfeldi	Z4	106	BARCA107-10
(Freyer, 1855)	Z4	107	BARCA108-10	KC206161	KC206205
	Z4	108	BARCA109-10
	Z4	109	BARCA110-10	KC206160	KC206206
	Z4	110	BARCA111-10
Z. isselianum	Z5	111	BARCA122-10	KC206099	KC206266
Pollonera, 1887	Z62	112	BARCA121-10	KC206097	KC206268
	Z7	113	BARCA123-10	KC206179	KC206187
	Z7	114	BARCA124-10	KC206178	KC206188
	Z8	115	BARCA171-12
	Z8	116	BARCA172-12	KC206125	KC206241
	Z8	117	BARCA173-12
	Z8	118	BARCA174-12
Z. obesum	Z9	119	BARCA175-12	KC206137	KC206229
(Frauenfeld, 1854)	Z9	120	BARCA176-12
	Z9	121	BARCA177-12	KC206136	KC206230
Z. pretneri Bole, 1960	Z10	122	BARCA120-10	KC206151	KC206215
Z. spelaeum schmidti	Z11	123	BARCA106-10
(Frauenfeld, 1854)	Z12	124	BARCA101-10	KC206159	KC206207
	Z12	125	BARCA102-10
	Z12	126	BARCA103-10	KC206158	KC206208
	Z12	127	BARCA104-10
	Z12	128	BARCA105-10
	Z113	129	BARCA178-12
	Z113	130	BARCA179-12	KC206135	KC206231
	Z11	131	BARCA180-12
	Z11	132	BARCA181-12	KC206111	KC206254
	Z11	133	BARCA182-12	KC206110	KC206255
	Z11	134	BARCA183-12	KC206109	KC206256
	Z11	135	BARCA184-12	KC206108	KC206257
Z. suarezi	Z13	136	BARCA185-12
Gittenberger, 1980	Z13	137	BARCA186-12
	Z13	138	BARCA187-12
	Z13	139	BARCA188-12
	Z144	140	BARCA189-12	KC206121	KC206245
	Z144	141	BARCA190-12
	Z15	142	BARCA191-12
	Z15	143	BARCA192-12	KC206120	KC206246
	Z15	144	BARCA193-12
	Z16	145	BARCA194-12	KC206113	KC206252
Z. subobesum	Z8	146	BARCA112-10	KC206153	KC206213
Bole, 1974	Z8	147	BARCA113-10
	Z8	148	BARCA114-10	KC206152	KC206214
Zospeum sp. 1.	Z17	149	BARCA195-12
	Z17	150	BARCA196-12
	Z17	151	BARCA197-12	KC206119	KC206247
	Z17	152	BARCA198-12	KC206118	5
	Z17	153	BARCA199-12
	Z17	154	BARCA200-12
	Z17	155	BARCA201-12
	Z17	156	BARCA202-12
	Z17	157	BARCA203-12
	Z17	158	BARCA204-12	KC206117	KC206248
	Z17	159	BARCA205-12
	Z17	160	BARCA206-12	KC206116	KC206249
Zospeum sp. 2	Z18	161	BARCA207-12
	Z18	162	BARCA208-12	KC206115	KC206250
	Z18	163	BARCA209-12	KC206114	KC206251
Outgroup taxa
Pythiidae, Laemodonta cubensis		164	KC206182	KC206128	KC206238
Melampodidae, Microtralia occidentalis		165	KC206183	KC206127	KC206239
Veronicellidae, Veronicella cubensis		166	KC206184	KC206126	KC206240
